# Supplementary material for: Gut microbiome dysbiosis implicates the gut-bone axis in Modic changes: a metagenomic case–control study
Source: Front Microbiol. 2025 Dec 15;16:1702357. doi: 10.3389/fmicb.2025.1702357 (PMC12747672; doi:10.3389/fmicb.2025.1702357)
Supplement: Supplementary file 2 [file Supplementary_file_2.xls]

Biomarker_name	Logarithm_value	Group	LDA_score	P_value
Cytoskeleton_proteins_BR_ko04812	3.60677985512			-
Endocytosis_PATH_ko04144	0.54055848513			-
Choline_metabolism_in_cancer_PATH_ko05231	2.41880667534			-
Lipopolysaccharide_biosynthesis_proteins_BR_ko01005	3.65957090081	Non_Modic	2.58852332847	0.0021132312456
Aflatoxin_biosynthesis_PATH_ko00254	0.0			-
Tuberculosis_PATH_ko05152	3.03497356838			-
Proteasome_BR_ko03051	2.51800716395			0.0125256197706
Transfer_RNA_biogenesis_BR_ko03016	4.33092312382			-
Stilbenoid__diarylheptanoid_and_gingerol_biosynthesis_PATH_ko00945	1.97843090608			9.70204150526e-05
D_Arginine_and_D_ornithine_metabolism_PATH_ko00472	1.93687807412			-
Cocaine_addiction_PATH_ko05030	0.451414499061			-
Human_T_cell_leukemia_virus_1_infection_PATH_ko05166	1.91882815703			-
Starch_and_sucrose_metabolism_PATH_ko00500	4.11800769993			-
Pancreatic_secretion_PATH_ko04972	2.76399211334			-
Pentose_and_glucuronate_interconversions_PATH_ko00040	3.66949883176			-
Mismatch_repair_PATH_ko03430	3.83501346831			-
Tight_junction_PATH_ko04530	0.528744165127			-
Terpenoid_backbone_biosynthesis_PATH_ko00900	3.58871004359			-
Messenger_RNA_biogenesis_BR_ko03019	3.72973616096			0.0401722619655
Tryptophan_metabolism_PATH_ko00380	2.89377777111			-
Pantothenate_and_CoA_biosynthesis_PATH_ko00770	3.70221978362			-
Glycerophospholipid_metabolism_PATH_ko00564	3.6830586378			-
Coronavirus_disease_COVID_19_PATH_ko05171	1.40478628665			0.0223677716419
Apoptosis_fly_PATH_ko04214	2.40698674139			-
Bacterial_motility_proteins_BR_ko02035	3.74112873099			-
Pertussis_PATH_ko05133	2.77975838597			-
Pancreatic_cancer_PATH_ko05212	0.215127162069			-
NF_kappa_B_signaling_pathway_PATH_ko04064	0.0113742389487			-
Secondary_metabolism	2.25981651881			0.02244703006
Phagosome_PATH_ko04145	0.0			-
Longevity_regulating_pathway_worm_PATH_ko04212	3.16156980396			-
Bacterial_invasion_of_epithelial_cells_PATH_ko05100	2.292567439			-
Fatty_acid_elongation_PATH_ko00062	0.0			-
Rheumatoid_arthritis_PATH_ko05323	1.71164407693			6.17320838854e-07
Phototransduction_fly_PATH_ko04745	0.0			-
Hepatocellular_carcinoma_PATH_ko05225	2.27912596995			-
Chagas_disease_PATH_ko05142	1.53472598221			0.04180143901
Glutathione_metabolism_PATH_ko00480	3.22971476992			-
MAPK_signaling_pathway_plant_PATH_ko04016	2.69336320348			-
Lipid_biosynthesis_proteins_BR_ko01004	3.67590593364	Non_Modic	2.1365304463	0.00343898717149
Type_I_polyketide_structures_PATH_ko01052	0.461842944554			-
Phospholipase_D_signaling_pathway_PATH_ko04072	2.3288883695			-
Platinum_drug_resistance_PATH_ko01524	2.66531774127			-
Pathogenic_Escherichia_coli_infection_PATH_ko05130	2.59859373328			-
GABAergic_synapse_PATH_ko04727	2.92577920397			0.000626313986127
Quorum_sensing_PATH_ko02024	4.21806406778	Modic_type_I_II	2.93994899339	1.02473612487e-06
Platelet_activation_PATH_ko04611	0.6984308843			-
GnRH_secretion_PATH_ko04929	0.0			-
Mitophagy_yeast_PATH_ko04139	0.722099783587			-
Axon_regeneration_PATH_ko04361	2.33146750314			-
Arabinogalactan_biosynthesis_Mycobacterium_PATH_ko00572	2.14677972921			-
Human_papillomavirus_infection_PATH_ko05165	2.54786735704			-
Leukocyte_transendothelial_migration_PATH_ko04670	0.0			0.0477078905883
Spinocerebellar_ataxia_PATH_ko05017	1.89312259531			0.000103838329125
Polyketide_sugar_unit_biosynthesis_PATH_ko00523	3.20935350669			-
Notch_signaling_pathway_PATH_ko04330	0.0			0.00751237830757
EGFR_tyrosine_kinase_inhibitor_resistance_PATH_ko01521	0.158411191543			-
Staurosporine_biosynthesis_PATH_ko00404	0.0			-
Biosynthesis_of_unsaturated_fatty_acids_PATH_ko01040	1.9470511594			0.0401722619655
Atrazine_degradation_PATH_ko00791	2.7129977108			-
Prodigiosin_biosynthesis_PATH_ko00333	3.03765344307			-
Global_maps_only	2.33709248279			-
Insulin_resistance_PATH_ko04931	3.00786617761			-
Cholesterol_metabolism_PATH_ko04979	1.91938601617			-
Protein_phosphatases_and_associated_proteins_BR_ko01009	3.03819436531			0.0401722619655
Fc_epsilon_RI_signaling_pathway_PATH_ko04664	0.0			-
Streptomycin_biosynthesis_PATH_ko00521	3.46783160971	Non_Modic	2.12781197468	0.00040727019455
Replication_and_repair	4.11227591317	Modic_type_I_II	2.93003835126	0.0131199078298
Glucosinolate_biosynthesis_PATH_ko00966	2.78999849253			-
Pyruvate_metabolism_PATH_ko00620	3.97609100843			-
Signaling_pathways_regulating_pluripotency_of_stem_cells_PATH_ko04550	1.14971222858			-
Amino_acid_metabolism	3.22712292525	Modic_type_I_II	2.19688755528	0.00120094081135
Unclassified_viral_proteins	2.98113107034			-
Pentose_phosphate_pathway_PATH_ko00030	3.89978985368	Modic_type_I_II	2.38791965236	0.0137389949937
Endocrine_resistance_PATH_ko01522	0.154582780315			-
Bacterial_secretion_system_PATH_ko03070	3.82727678238			-
Protein_export_PATH_ko03060	3.76254277317			-
C5_Branched_dibasic_acid_metabolism_PATH_ko00660	3.35338795188			-
Retrograde_endocannabinoid_signaling_PATH_ko04723	0.736911840081			-
Kaposi_sarcoma_associated_herpesvirus_infection_PATH_ko05167	0.992974720676			0.00315730417894
Ribosome_BR_ko03011	4.4284020005			-
Regulation_of_actin_cytoskeleton_PATH_ko04810	0.0			-
Hippo_signaling_pathway_fly_PATH_ko04391	0.0			-
Dorso_ventral_axis_formation_PATH_ko04320	0.451392658329			-
Biosynthesis_of_ansamycins_PATH_ko01051	2.97330044137			0.0341835288418
Apoptosis_multiple_species_PATH_ko04215	0.843829568588			0.0211268869335
Mineral_absorption_PATH_ko04978	2.65419015169			-
Phosphonate_and_phosphinate_metabolism_PATH_ko00440	2.91290022211			-
Type_I_diabetes_mellitus_PATH_ko04940	2.59395695289			0.0196921509066
Yersinia_infection_PATH_ko05135	1.84421659201			-
Transcription_machinery_BR_ko03021	4.05616602305	Non_Modic	2.87378087367	6.42003338234e-05
Glyoxylate_and_dicarboxylate_metabolism_PATH_ko00630	3.79145523102	Non_Modic	2.42037231931	0.000111106647523
Drug_metabolism_cytochrome_P450_PATH_ko00982	2.63757284668			0.0244645778271
Other_glycan_degradation_PATH_ko00511	3.51913929467	Non_Modic	2.66319833188	2.36239871932e-05
Tyrosine_metabolism_PATH_ko00350	3.25433846618	Modic_type_I_II	2.14647347025	0.015055026764
Cell_cycle_yeast_PATH_ko04111	0.160562152192			-
Th1_and_Th2_cell_differentiation_PATH_ko04658	0.0			-
Small_cell_lung_cancer_PATH_ko05222	0.847875671626			0.0141094544897
Lipoarabinomannan__LAM__biosynthesis_PATH_ko00571	1.81607157656			7.08008079618e-06
Glycosylphosphatidylinositol__GPI__anchored_proteins_BR_ko00537	2.69648542391			0.000103838329125
Cofactor_metabolism	2.60624047252			0.00223297607566
FoxO_signaling_pathway_PATH_ko04068	2.25591874175			0.00548347237145
RIG_I_like_receptor_signaling_pathway_PATH_ko04622	1.57399012344			-
Type_II_diabetes_mellitus_PATH_ko04930	2.56372771357			-
Nicotinate_and_nicotinamide_metabolism_PATH_ko00760	3.68831475553			-
PI3K_Akt_signaling_pathway_PATH_ko04151	2.55736881126			9.42352915876e-07
One_carbon_pool_by_folate_PATH_ko00670	3.62161861006	Non_Modic	2.12298520519	0.0017884472665
MAPK_signaling_pathway_yeast_PATH_ko04011	1.68368763399			0.0103800042287
Ribosome_PATH_ko03010	4.42840151909			-
Estrogen_signaling_pathway_PATH_ko04915	2.4516434052			0.000245239098509
cGMP_PKG_signaling_pathway_PATH_ko04022	0.542663359534			-
RNA_transport_PATH_ko03013	2.92617524672			0.00704393357372
Thiamine_metabolism_PATH_ko00730	3.62938621598	Non_Modic	2.03215088163	0.026637419148
Sphingolipid_metabolism_PATH_ko00600	3.36509619325	Non_Modic	2.47519356286	2.93936052261e-05
Wnt_signaling_pathway_PATH_ko04310	0.0			-
Carotenoid_biosynthesis_PATH_ko00906	1.26306505726			-
Bladder_cancer_PATH_ko05219	1.92084135945			0.047028171946
Vitamin_B6_metabolism_PATH_ko00750	3.14653666706			0.0328115388185
Ubiquitin_system_BR_ko04121	1.4374228894			-
Oocyte_meiosis_PATH_ko04114	0.334902139125			-
Endometrial_cancer_PATH_ko05213	0.0			-
Chaperones_and_folding_catalysts_BR_ko03110	4.07590983839	Non_Modic	2.58088929021	2.93936052261e-05
CD_molecules_BR_ko04090	2.27782877011			6.72170701241e-07
Peptidases_and_inhibitors_BR_ko01002	4.30777231462			-
Pathways_in_cancer_PATH_ko05200	2.67295677513			-
Lysine_biosynthesis_PATH_ko00300	3.69816762595			-
Hippo_signaling_pathway_multiple_species_PATH_ko04392	0.0			-
TGF_beta_signaling_pathway_PATH_ko04350	0.0			-
Fatty_acid_biosynthesis_PATH_ko00061	3.76772037118			-
Nitrogen_metabolism_PATH_ko00910	3.51785302498			-
Polyketide_biosynthesis_proteins_BR_ko01008	2.69297100778			0.0125256197706
Sphingolipid_signaling_pathway_PATH_ko04071	1.76015816236			2.5320847642e-06
Energy_metabolism	3.4233202583			-
Betalain_biosynthesis_PATH_ko00965	1.51015390629			-
Aldosterone_synthesis_and_secretion_PATH_ko04925	0.700019095089			-
Transport	3.70409607051	Non_Modic	2.03610187847	0.0214936448924
N_Glycan_biosynthesis_PATH_ko00510	2.12745804907			1.51531952374e-05
Long_term_depression_PATH_ko04730	0.0			-
Enzymes_with_EC_numbers	4.4559866543	Non_Modic	2.63965101164	0.0188419077067
Biosynthesis_of_various_secondary_metabolites_part_3_PATH_ko00997	1.86555216745			-
Prostate_cancer_PATH_ko05215	2.44905732702			0.000215476705151
Transcription	3.27824097705	Modic_type_I_II	2.26693983293	0.0119552923703
Hepatitis_C_PATH_ko05160	1.02114669297			0.025443030636
MicroRNAs_in_cancer_PATH_ko05206	2.93259123965			0.0103800042287
Peroxisome_PATH_ko04146	3.06972552266			0.000382592293381
Morphine_addiction_PATH_ko05032	0.0			-
Fluorobenzoate_degradation_PATH_ko00364	2.05324149261			-
Biosynthesis_of_type_II_polyketide_products_PATH_ko01057	0.0			-
Breast_cancer_PATH_ko05224	0.0			-
Cysteine_and_methionine_metabolism_PATH_ko00270	3.97308165823			-
Cell_adhesion_molecules_PATH_ko04514	0.0			0.0443615661911
Alzheimer_disease_PATH_ko05010	2.58499210638			-
Human_immunodeficiency_virus_1_infection_PATH_ko05170	1.03438102033			0.0149946630521
Aldosterone_regulated_sodium_reabsorption_PATH_ko04960	0.51119277051			-
Regulation_of_lipolysis_in_adipocytes_PATH_ko04923	0.539330378996			-
TNF_signaling_pathway_PATH_ko04668	0.248008844972			-
Primary_bile_acid_biosynthesis_PATH_ko00120	2.50030920575			0.015055026764
Maturity_onset_diabetes_of_the_young_PATH_ko04950	0.0			-
Other_types_of_O_glycan_biosynthesis_PATH_ko00514	1.39478936665			-
MAPK_signaling_pathway_fly_PATH_ko04013	2.0689906202			0.00606576097761
Nitrotoluene_degradation_PATH_ko00633	2.6858910272			-
Ion_channels_BR_ko04040	0.371120746035			-
Isoquinoline_alkaloid_biosynthesis_PATH_ko00950	2.71809840761			-
Bacterial_toxins_BR_ko02042	3.01189126122			-
Signaling_proteins	3.32657203356			-
Ascorbate_and_aldarate_metabolism_PATH_ko00053	3.2928068311			-
Cardiac_muscle_contraction_PATH_ko04260	0.809712371417			-
Carbon_fixation_pathways_in_prokaryotes_PATH_ko00720	3.88532941082	Non_Modic	2.5369264175	3.91928020596e-05
Arginine_and_proline_metabolism_PATH_ko00330	3.57364631881			0.047028171946
Salmonella_infection_PATH_ko05132	3.35594649895	Non_Modic	2.06394159706	0.00189122463348
Antifolate_resistance_PATH_ko01523	3.20979234423			0.00424206176434
Circadian_rhythm_PATH_ko04710	0.0			-
Furfural_degradation_PATH_ko00365	1.12544542884			-
Glycosylphosphatidylinositol__GPI__anchor_biosynthesis_PATH_ko00563	0.0			-
Vasopressin_regulated_water_reabsorption_PATH_ko04962	0.0			-
Osteoclast_differentiation_PATH_ko04380	1.70393162279			1.02473612487e-06
Cell_motility	2.13312202582			-
Hippo_signaling_pathway_PATH_ko04390	0.0			-
Photosynthesis_proteins_BR_ko00194	3.61175543755			-
Ubiquitin_mediated_proteolysis_PATH_ko04120	0.444695095523			-
Homologous_recombination_PATH_ko03440	3.88502757294			-
Flavonoid_biosynthesis_PATH_ko00941	1.97843090608			9.70204150526e-05
Toxoplasmosis_PATH_ko05145	1.14395820771			0.0385839794277
Fat_digestion_and_absorption_PATH_ko04975	2.24273437431			-
Apoptosis_PATH_ko04210	2.21416547936			2.83567342901e-07
Biofilm_formation_Escherichia_coli_PATH_ko02026	3.5445819018			-
Growth_hormone_synthesis__secretion_and_action_PATH_ko04935	0.0252748583797			-
mRNA_surveillance_pathway_PATH_ko03015	0.235680946272			-
Biosynthesis_of_various_secondary_metabolites_part_2_PATH_ko00998	3.22261106559			-
Nucleotide_excision_repair_PATH_ko03420	3.47290957245			-
Antimicrobial_resistance_genes_BR_ko01504	3.74134978189			-
NOD_like_receptor_signaling_pathway_PATH_ko04621	3.2695698241	Non_Modic	2.03958875117	0.00740016943827
Epithelial_cell_signaling_in_Helicobacter_pylori_infection_PATH_ko05120	2.88816453091			-
Aminobenzoate_degradation_PATH_ko00627	2.96978791149			0.0328115388185
Renin_angiotensin_system_PATH_ko04614	1.4587219217			-
Th17_cell_differentiation_PATH_ko04659	2.4481422333			0.000229906309168
DNA_repair_and_recombination_proteins_BR_ko03400	4.42588841696			-
Rap1_signaling_pathway_PATH_ko04015	0.833765415282			-
DNA_replication_PATH_ko03030	3.74850566591			-
ErbB_signaling_pathway_PATH_ko04012	0.0			-
Chloroalkane_and_chloroalkene_degradation_PATH_ko00625	3.04721921304	Modic_type_I_II	2.10348905617	0.000215476705151
Cell_cycle_PATH_ko04110	0.257738781157			0.0158297650882
Glycosaminoglycan_biosynthesis_keratan_sulfate_PATH_ko00533	0.0			-
Lipid_metabolism	1.267097937			-
Tetracycline_biosynthesis_PATH_ko00253	0.935181641044			-
Phosphotransferase_system__PTS__PATH_ko02060	3.95727869403	Modic_type_I_II	3.19955009338	2.54155373887e-05
Insect_hormone_biosynthesis_PATH_ko00981	2.20306525725			-
Systemic_lupus_erythematosus_PATH_ko05322	0.0			-
Cytochrome_P450_BR_ko00199	1.08665905452			-
Glycosphingolipid_biosynthesis_ganglio_series_PATH_ko00604	2.71319015282	Non_Modic	2.11445455038	4.017499471e-07
Endocrine_and_other_factor_regulated_calcium_reabsorption_PATH_ko04961	0.507458995933			-
Gastric_cancer_PATH_ko05226	0.865763170165			-
Legionellosis_PATH_ko05134	2.97337170809			0.0401722619655
Lysosome_PATH_ko04142	3.23918776366	Non_Modic	2.5294630868	1.55201280882e-06
Protein_processing_in_endoplasmic_reticulum_PATH_ko04141	3.03505405468			-
Arrhythmogenic_right_ventricular_cardiomyopathy_PATH_ko05412	0.0			-
Ubiquinone_and_other_terpenoid_quinone_biosynthesis_PATH_ko00130	3.15026026258			-
Ribosome_biogenesis_in_eukaryotes_PATH_ko03008	2.53005064799			-
Synaptic_vesicle_cycle_PATH_ko04721	0.0			-
Fc_gamma_R_mediated_phagocytosis_PATH_ko04666	0.360895231468			-
GnRH_signaling_pathway_PATH_ko04912	0.430911472027			-
Axon_guidance_PATH_ko04360	0.46228160948			-
Limonene_and_pinene_degradation_PATH_ko00903	2.42738504351			-
Steroid_biosynthesis_PATH_ko00100	0.543016490721			-
PPAR_signaling_pathway_PATH_ko03320	2.94101249353			0.000521621125003
Prolactin_signaling_pathway_PATH_ko04917	2.50828958876			0.000111106647523
Nonribosomal_peptide_structures_PATH_ko01054	1.91648951815			-
Mitochondrial_biogenesis_BR_ko03029	4.03071330521			-
Proteoglycans_in_cancer_PATH_ko05205	2.48349292325			0.047028171946
Dilated_cardiomyopathy_PATH_ko05414	0.103482835551			-
Insulin_signaling_pathway_PATH_ko04910	2.9060439776			-
Histidine_metabolism_PATH_ko00340	3.56810527186			-
Ether_lipid_metabolism_PATH_ko00565	2.01837031695			-
Adrenergic_signaling_in_cardiomyocytes_PATH_ko04261	0.517070120933			-
Inositol_phosphate_metabolism_PATH_ko00562	3.15257342515			-
Spliceosome_PATH_ko03040	0.193971433269			-
Arginine_biosynthesis_PATH_ko00220	3.69918256214			-
Glycan_metabolism	2.82355150462			-
Huntington_disease_PATH_ko05016	2.46072649632			-
Amyotrophic_lateral_sclerosis_PATH_ko05014	2.39261005039			-
Chromosome_and_associated_proteins_BR_ko03036	4.2175288737	Non_Modic	2.60369543592	0.00343898717149
Glycosaminoglycan_degradation_PATH_ko00531	3.00210639895	Non_Modic	2.188274873	6.06157268375e-06
Non_small_cell_lung_cancer_PATH_ko05223	0.0			-
Porphyrin_and_chlorophyll_metabolism_PATH_ko00860	3.78823149186			-
Phenylpropanoid_biosynthesis_PATH_ko00940	3.26981118312	Non_Modic	2.10739544278	0.015055026764
Parkinson_disease_PATH_ko05012	3.16552192448			0.017237258407
Others	3.3285131053	Modic_type_I_II	2.14277638424	0.00548347237145
Biosynthesis_of_siderophore_group_nonribosomal_peptides_PATH_ko01053	2.74199165501			-
Translation	2.59569945171			-
G_protein_coupled_receptors_BR_ko04030	1.11099819059			-
Lectins_BR_ko04091	0.101810682779			-
Glycerolipid_metabolism_PATH_ko00561	3.58531859458	Modic_type_I_II	2.34825505544	0.000127106647874
Taurine_and_hypotaurine_metabolism_PATH_ko00430	3.07427149118			-
AMPK_signaling_pathway_PATH_ko04152	2.65452519735			0.000896746041668
Phenazine_biosynthesis_PATH_ko00405	2.72354110189			-
Shigellosis_PATH_ko05131	2.48306543416			-
Sesquiterpenoid_and_triterpenoid_biosynthesis_PATH_ko00909	0.74832380704			-
Thyroid_hormone_synthesis_PATH_ko04918	2.3041667314			-
Longevity_regulating_pathway_multiple_species_PATH_ko04213	2.81279989692			0.000177124148932
Ribosome_biogenesis_BR_ko03009	4.23107235643			-
Hypertrophic_cardiomyopathy_PATH_ko05410	0.490394778533			-
Primary_immunodeficiency_PATH_ko05340	2.65793957267			-
Propanoate_metabolism_PATH_ko00640	3.7418101803			-
Viral_carcinogenesis_PATH_ko05203	2.54213218537			-
Ovarian_steroidogenesis_PATH_ko04913	0.0			-
Viral_myocarditis_PATH_ko05416	0.846295245612			0.015961635222
Pathways_of_neurodegeneration_multiple_diseases_PATH_ko05022	2.39395136269			-
Protein_processing	3.4850508417	Modic_type_I_II	2.08000054695	0.0021132312456
Human_cytomegalovirus_infection_PATH_ko05163	1.00178001036			0.0276917502501
Circadian_entrainment_PATH_ko04713	0.0665910015518			-
Butanoate_metabolism_PATH_ko00650	3.68504887504			-
Lysine_degradation_PATH_ko00310	3.10731657131			-
Diterpenoid_biosynthesis_PATH_ko00904	0.0			-
Non_homologous_end_joining_PATH_ko03450	1.28093214858			-
Olfactory_transduction_PATH_ko04740	1.1184232354			-
Central_carbon_metabolism_in_cancer_PATH_ko05230	3.23352820931			-
Colorectal_cancer_PATH_ko05210	0.873023699848			0.0063458088055
Amino_sugar_and_nucleotide_sugar_metabolism_PATH_ko00520	4.10744435043			-
Amino_acid_related_enzymes_BR_ko01007	4.05894019147			-
Cell_growth	3.92972461241			-
Glycine__serine_and_threonine_metabolism_PATH_ko00260	3.8360075824	Non_Modic	2.26162314605	0.000135898358254
Caffeine_metabolism_PATH_ko00232	0.0			-
Photosynthesis_antenna_proteins_PATH_ko00196	1.36895942251			-
Viral_proteins_BR_ko03200	1.7108162227			0.043486198191
Zeatin_biosynthesis_PATH_ko00908	2.51586947102			1.02473612487e-06
Glycolysis_Gluconeogenesis_PATH_ko00010	4.02793469222			-
Amphetamine_addiction_PATH_ko05031	0.462332986189			-
Exosome_BR_ko04147	4.07009455709	Non_Modic	2.58887745921	9.06267315993e-05
Peptidoglycan_biosynthesis_PATH_ko00550	3.90430066839			-
Protein_digestion_and_absorption_PATH_ko04974	2.22546444626			7.64882239258e-06
IL_17_signaling_pathway_PATH_ko04657	2.44933606113			0.000261527180716
AGE_RAGE_signaling_pathway_in_diabetic_complications_PATH_ko04933	0.586313897136			-
Two_component_system_BR_ko02022	3.97380268886	Modic_type_I_II	2.56827693312	0.00293037096861
T_cell_receptor_signaling_pathway_PATH_ko04660	0.0			-
Thyroid_hormone_signaling_pathway_PATH_ko04919	2.58963668865			-
Acarbose_and_validamycin_biosynthesis_PATH_ko00525	2.85793320028			-
Proteasome_PATH_ko03050	1.22470369642			0.0196921509066
Transcriptional_misregulation_in_cancer_PATH_ko05202	0.0			-
Carbon_fixation_in_photosynthetic_organisms_PATH_ko00710	3.69001005804			-
Secondary_bile_acid_biosynthesis_PATH_ko00121	2.87415516586			-
Retinol_metabolism_PATH_ko00830	2.51379957316			0.043486198191
Cell_cycle_Caulobacter_PATH_ko04112	3.59551560444			-
Peptidoglycan_biosynthesis_and_degradation_proteins_BR_ko01011	4.08706842505	Modic_type_I_II	2.62072455771	0.000229906309168
Focal_adhesion_PATH_ko04510	0.849629616835			-
Geraniol_degradation_PATH_ko00281	2.28976196804			-
Necroptosis_PATH_ko04217	3.23078772069			-
Purine_metabolism_PATH_ko00230	4.18290001317			-
Toll_and_Imd_signaling_pathway_PATH_ko04624	0.546763913497			-
D_Glutamine_and_D_glutamate_metabolism_PATH_ko00471	3.11401539376			-
Relaxin_signaling_pathway_PATH_ko04926	0.658448877757			-
Carbohydrate_digestion_and_absorption_PATH_ko04973	2.77820506056			-
Vascular_smooth_muscle_contraction_PATH_ko04270	0.132690529821			-
Prion_disease_PATH_ko05020	2.01239087868			-
Lipopolysaccharide_biosynthesis_PATH_ko00540	3.38673203645	Non_Modic	2.49803995	0.00362560972795
Long_term_potentiation_PATH_ko04720	0.0648957198528			-
Nucleotide_metabolism	2.46683724767			0.00199940170515
Chemokine_signaling_pathway_PATH_ko04062	0.0			-
Transcription_factors_BR_ko03000	4.40616288977	Modic_type_I_II	3.18321462852	8.46325103865e-05
Calcium_signaling_pathway_PATH_ko04020	0.338528073186			-
Cell_adhesion_molecules_BR_ko04515	0.0			-
Riboflavin_metabolism_PATH_ko00740	3.26512206659	Non_Modic	2.20642880937	0.000111106647523
Chemical_carcinogenesis_PATH_ko05204	2.17578034062			-
Fluid_shear_stress_and_atherosclerosis_PATH_ko05418	3.33558201022			0.0255310066301
O_Antigen_nucleotide_sugar_biosynthesis_PATH_ko00541	3.74916560133	Non_Modic	2.57418579158	0.000261527180716
Mannose_type_O_glycan_biosynthesis_PATH_ko00515	1.87897910785			0.0157537550952
Biosynthesis_of_vancomycin_group_antibiotics_PATH_ko01055	2.57493998207			-
Parathyroid_hormone_synthesis__secretion_and_action_PATH_ko04928	0.679999557627			0.00764850751328
Toluene_degradation_PATH_ko00623	2.12218800872			-
Adherens_junction_PATH_ko04520	0.630110123004			-
Taste_transduction_PATH_ko04742	0.0			-
Non_alcoholic_fatty_liver_disease_PATH_ko04932	0.993230923621			-
Autophagy_yeast_PATH_ko04138	2.09573391969			0.017237258407
Leishmaniasis_PATH_ko05140	0.0			-
Autophagy_animal_PATH_ko04140	0.911637803237			-
Prokaryotic_defense_system_BR_ko02048	4.1209418917			-
Folate_biosynthesis_PATH_ko00790	3.66883809281	Non_Modic	2.3183255848	0.0063773042865
Phenylalanine_metabolism_PATH_ko00360	3.29878776783			-
Benzoate_degradation_PATH_ko00362	3.0899323688			-
Glutamatergic_synapse_PATH_ko04724	2.8690905218			0.000245239098509
Autophagy_other_PATH_ko04136	0.715121229091			-
Vancomycin_resistance_PATH_ko01502	3.46663301845			-
Glycosaminoglycan_biosynthesis_chondroitin_sulfate_dermatan_sulfate_PATH_ko00532	0.681098700261			-
Gastric_acid_secretion_PATH_ko04971	0.54384603535			-
Cellular_senescence_PATH_ko04218	0.308103072056			-
Neuroactive_ligand_receptor_interaction_PATH_ko04080	1.91394048393			-
Carbapenem_biosynthesis_PATH_ko00332	2.69487597245			-
Chronic_myeloid_leukemia_PATH_ko05220	0.0			0.0194735675676
Carbohydrate_metabolism	2.91585414994			-
Novobiocin_biosynthesis_PATH_ko00401	3.02650389905			-
Biosynthesis_of_enediyne_antibiotics_PATH_ko01059	0.955272750109			-
Biofilm_formation_Pseudomonas_aeruginosa_PATH_ko02025	3.22322307193			-
Mitophagy_animal_PATH_ko04137	0.293963572909			-
Plant_hormone_signal_transduction_PATH_ko04075	0.0			-
Chlorocyclohexane_and_chlorobenzene_degradation_PATH_ko00361	2.46155662366			0.00943518171909
Glioma_PATH_ko05214	0.0			-
Aminoacyl_tRNA_biosynthesis_PATH_ko00970	3.91556491514			-
C_type_lectin_receptor_signaling_pathway_PATH_ko04625	0.0618420773796			-
Valine__leucine_and_isoleucine_degradation_PATH_ko00280	3.22990538673			0.0188419077067
Pattern_recognition_receptors_BR_ko04054	0.0			-
PD_L1_expression_and_PD_1_checkpoint_pathway_in_cancer_PATH_ko05235	0.0			-
Glycosphingolipid_biosynthesis_lacto_and_neolacto_series_PATH_ko00601	0.407682404819			-
Measles_PATH_ko05162	0.949595431243			0.0168365933986
Synthesis_and_degradation_of_ketone_bodies_PATH_ko00072	2.4872155747			-
Alcoholism_PATH_ko05034	0.455166347152			-
Bacterial_chemotaxis_PATH_ko02030	3.38914455697			-
Arachidonic_acid_metabolism_PATH_ko00590	2.08910744694			-
p53_signaling_pathway_PATH_ko04115	0.905220524733			0.00596225918441
Alanine__aspartate_and_glutamate_metabolism_PATH_ko00250	3.91331631506	Non_Modic	2.39534212979	3.39590170555e-05
Spliceosome_BR_ko03041	1.07977829424			-
Bisphenol_degradation_PATH_ko00363	0.0283483569689			0.033465777437
Renal_cell_carcinoma_PATH_ko05211	1.67954365623			-
Neurotrophin_signaling_pathway_PATH_ko04722	0.0			-
Biofilm_formation_Vibrio_cholerae_PATH_ko05111	3.47632923001			-
Cytosolic_DNA_sensing_pathway_PATH_ko04623	0.0217018045183			-
Sulfur_relay_system_PATH_ko04122	3.45981233791			-
Progesterone_mediated_oocyte_maturation_PATH_ko04914	2.44980822385			0.000201900772171
Herpes_simplex_virus_1_infection_PATH_ko05168	0.918527528684			0.0287448308906
Membrane_trafficking_BR_ko04131	3.2846040338			-
RNA_degradation_PATH_ko03018	3.62764369354	Non_Modic	2.12596549796	0.00235890937725
Serotonergic_synapse_PATH_ko04726	0.495545095			-
cAMP_signaling_pathway_PATH_ko04024	0.752008589609			-
Glucagon_signaling_pathway_PATH_ko04922	3.29432740875			-
Cutin__suberine_and_wax_biosynthesis_PATH_ko00073	0.0			-
Caprolactam_degradation_PATH_ko00930	2.25286547665			-
Insulin_secretion_PATH_ko04911	0.532734385993			-
Cationic_antimicrobial_peptide__CAMP__resistance_PATH_ko01503	3.52811873602			-
Various_types_of_N_glycan_biosynthesis_PATH_ko00513	2.71789583854	Non_Modic	2.12088551964	3.68385289716e-07
Biosynthesis_of_type_II_polyketide_backbone_PATH_ko01056	0.0598080951272			-
Ras_signaling_pathway_PATH_ko04014	0.129148091047			-
ECM_receptor_interaction_PATH_ko04512	0.582845309478			-
Styrene_degradation_PATH_ko00643	2.28282149437			0.00424206176434
Flavone_and_flavonol_biosynthesis_PATH_ko00944	1.93650160692			-
Inflammatory_mediator_regulation_of_TRP_channels_PATH_ko04750	0.0648957198528			-
Dioxin_degradation_PATH_ko00621	2.34799774914			-
Influenza_A_PATH_ko05164	0.970982156217			0.00546747185343
Function_unknown	4.3469948888			-
Indole_alkaloid_biosynthesis_PATH_ko00901	0.0409932743282			-
Structural_proteins	3.40474267099	Non_Modic	2.40195349087	0.00235890937725
Renin_secretion_PATH_ko04924	0.47658439749			-
Acute_myeloid_leukemia_PATH_ko05221	0.0			-
Cortisol_synthesis_and_secretion_PATH_ko04927	0.023410013379			-
Galactose_metabolism_PATH_ko00052	3.95138251854			-
Toll_like_receptor_signaling_pathway_PATH_ko04620	0.0773108590294			-
D_Alanine_metabolism_PATH_ko00473	3.04086882894			-
alpha_Linolenic_acid_metabolism_PATH_ko00592	1.95226750218			-
ABC_transporters_PATH_ko02010	4.5063781817	Modic_type_I_II	3.32049090492	3.78010057314e-06
Circadian_rhythm_plant_PATH_ko04712	0.0			-
African_trypanosomiasis_PATH_ko05143	1.60464955953			-
Monobactam_biosynthesis_PATH_ko00261	3.38810291895	Non_Modic	2.04248641598	0.0077724823524
beta_Alanine_metabolism_PATH_ko00410	3.12655814681			-
Glycosaminoglycan_biosynthesis_heparan_sulfate_heparin_PATH_ko00534	0.264003600819			-
General_function_prediction_only	3.76940904017			-
Linoleic_acid_metabolism_PATH_ko00591	1.4693391831			-
Valine__leucine_and_isoleucine_biosynthesis_PATH_ko00290	3.57836588658			-
Fatty_acid_degradation_PATH_ko00071	3.21151496165			-
Two_component_system_PATH_ko02020	4.27208141301			-
Epstein_Barr_virus_infection_PATH_ko05169	0.947914994162			0.0164439907588
Translation_factors_BR_ko03012	3.77808850032			-
Plant_pathogen_interaction_PATH_ko04626	3.11093197086			0.000706634497217
Hematopoietic_cell_lineage_PATH_ko04640	1.12814598267			-
Flagellar_assembly_PATH_ko02040	3.41548505359			-
Bile_secretion_PATH_ko04976	1.16491011071			-
Protein_kinases_BR_ko01001	3.6747722543			-
MAPK_signaling_pathway_PATH_ko04010	0.608721178737			-
Selenocompound_metabolism_PATH_ko00450	3.54061616658			-
Sulfur_metabolism_PATH_ko00920	3.64257741849			-
beta_Lactam_resistance_PATH_ko01501	3.69825821241			-
Hedgehog_signaling_pathway_PATH_ko04340	0.0			-
Fructose_and_mannose_metabolism_PATH_ko00051	4.00009792661			-
Longevity_regulating_pathway_PATH_ko04211	2.2130821579			0.0052116798721
Citrate_cycle__TCA_cycle__PATH_ko00020	3.65952411416	Non_Modic	2.59479740476	4.017499471e-07
Glycosaminoglycan_binding_proteins_BR_ko00536	2.34016089062			-
Salivary_secretion_PATH_ko04970	2.76401827204			-
Oxidative_phosphorylation_PATH_ko00190	3.9761152056			-
Oxytocin_signaling_pathway_PATH_ko04921	0.423126288151			-
Prenyltransferases_BR_ko01006	3.18835826132			0.00113337163507
Secretion_system_BR_ko02044	4.10757986102	Modic_type_I_II	2.57980276449	0.0164808502654
Antigen_processing_and_presentation_PATH_ko04612	2.4522496565			0.000382592293381
Penicillin_and_cephalosporin_biosynthesis_PATH_ko00311	2.40889878288			-
Cyanoamino_acid_metabolism_PATH_ko00460	3.41712997112	Non_Modic	2.22482264769	0.000706634497217
Steroid_degradation_PATH_ko00984	1.02399292556			0.0122360313264
Proximal_tubule_bicarbonate_reclamation_PATH_ko04964	2.5148043418			0.00899217509528
Basal_transcription_factors_PATH_ko03022	2.10274726133			-
Hedgehog_signaling_pathway_fly_PATH_ko04341	0.0			-
Naphthalene_degradation_PATH_ko00626	2.82338996872			0.000382592293381
Base_excision_repair_PATH_ko03410	3.49554469759			-
Methane_metabolism_PATH_ko00680	3.84516635353			-
Adipocytokine_signaling_pathway_PATH_ko04920	2.64802392234			1.03917037819e-05
Gap_junction_PATH_ko04540	0.293397661271			-
Phenylalanine__tyrosine_and_tryptophan_biosynthesis_PATH_ko00400	3.82590576789			-
Meiosis_yeast_PATH_ko04113	2.18699233993			2.17761750417e-07
Amoebiasis_PATH_ko05146	2.49317565788			-
Complement_and_coagulation_cascades_PATH_ko04610	0.0			-
Drug_metabolism_other_enzymes_PATH_ko00983	3.553230382			-
Lipoic_acid_metabolism_PATH_ko00785	2.45030314948			0.00856783736597
HIF_1_signaling_pathway_PATH_ko04066	3.25759665096			-
RNA_polymerase_PATH_ko03020	3.16915645187			-
Cushing_syndrome_PATH_ko04934	1.68175221322			-
Ferroptosis_PATH_ko04216	2.74936885872			2.54155373887e-05
Domain_containing_proteins_not_elsewhere_classified_BR_ko04990	0.0317563005206			-
Apelin_signaling_pathway_PATH_ko04371	0.502226523459			-
Biotin_metabolism_PATH_ko00780	3.49775494821	Non_Modic	2.12803136279	0.00169082659701
Glycosyltransferases_BR_ko01003	3.52122576143	Non_Modic	2.14687538803	0.0188419077067
Glycosphingolipid_biosynthesis_globo_and_isoglobo_series_PATH_ko00603	3.05066962608	Non_Modic	2.22335559484	8.26109440437e-06
Pyrimidine_metabolism_PATH_ko00240	4.0315423236			-
Melanogenesis_PATH_ko04916	0.254147665124			-
Fanconi_anemia_pathway_PATH_ko03460	0.333449185466			-
Tropane__piperidine_and_pyridine_alkaloid_biosynthesis_PATH_ko00960	2.93928587363			-
Steroid_hormone_biosynthesis_PATH_ko00140	1.8195120167			1.55201280882e-06
Photosynthesis_PATH_ko00195	3.60410526737			-
mTOR_signaling_pathway_PATH_ko04150	0.830984917498			-
Cholinergic_synapse_PATH_ko04725	0.202343553088			-
Proteoglycans_BR_ko00535	0.0			-
Hepatitis_B_PATH_ko05161	0.88252751824			0.0366874555709
Thermogenesis_PATH_ko04714	2.65127227357			2.36239871932e-05
Xylene_degradation_PATH_ko00622	2.45572316646			-
Polycyclic_aromatic_hydrocarbon_degradation_PATH_ko00624	1.63580351386			-
Metabolism_of_xenobiotics_by_cytochrome_P450_PATH_ko00980	2.63612414285			0.02244703006
Vibrio_cholerae_infection_PATH_ko05110	1.39115801623			-
Ethylbenzene_degradation_PATH_ko00642	1.95021523033			-
Neomycin__kanamycin_and_gentamicin_biosynthesis_PATH_ko00524	2.83415373026			3.64869093652e-05
Phosphatidylinositol_signaling_system_PATH_ko04070	2.81237646539			-
VEGF_signaling_pathway_PATH_ko04370	0.0			-
Dopaminergic_synapse_PATH_ko04728	0.494977558219			-
DNA_replication_proteins_BR_ko03032	4.07646576597	Non_Modic	2.60658664956	0.00249131500196
Staphylococcus_aureus_infection_PATH_ko05150	2.52666455586			-
